# Supplementary material for: A Rapid Method for Selecting Non-Saccharomyces Strains with a Low Ethanol Yield
Source: Microorganisms. 2020 May 1;8(5):658. doi: 10.3390/microorganisms8050658 (PMC7284643; doi:10.3390/microorganisms8050658)
Supplement: Supplementary file 1 [file microorganisms-08-00658-s001.zip]

Archive with 1 entries (1 files):
- microorganisms-769002-supplementary.xlsx
