# Supplementary material for: A Rapid Method for Selecting Non-Saccharomyces Strains with a Low Ethanol Yield
Source: Microorganisms. 2020 May 1;8(5):658. doi: 10.3390/microorganisms8050658 (PMC7284643; doi:10.3390/microorganisms8050658)
Supplement: Supplementary file 1 [file microorganisms-08-00658-s001.zip › microorganisms-769002-supplementary.xlsx]

## Sheet: Table S1
	Table S1. Glucose consumption (g/L), ethanol production (%, v/v) and ethanol yield (g ethanol/g glucose) after 3 days in 5mL YPD medium.
	No.	Samples	Sugar consumption (g/L)			Ethanol production (%, v/v)			Ethanol yield (g/g)
			Average	STD		Average	STD		Average	STD
	1	Sc23	19.9971	0.00498629		0.842995	0.0601217		0.332707	0.0236623
	2	Cb29	19.905	0.149838		0.957308	0.0836148	*	0.379756	0.0361476	*
	3	Cb35	20	0		0.901367	0.0579391		0.355698	0.0228639
	4	Cb14	20	0		0.911582	0.00658039		0.359729	0.00259676
	5	Cm25	20	0		0.815754	0.0123827		0.321913	0.00488644
	6	Cs34	7.7923	1.60612	*	0.267783	0.0361161	*	0.273258	0.0197431	*
	7	Cs44	15.1895	2.37168	*	0.373583	0.0467663	*	0.194857	0.00927081	*
	8	Cs18	18.7103	0.244481	*	0.770516	0.0574346		0.325267	0.0286338
	9	Sb4	20	0		0.78219	0.0487724		0.308668	0.0192466
	10	Sb46	19.9395	0.0259095		0.948065	0.1095	*	0.37527	0.0434882	*
	11	Sb09	20	0		0.870625	0.055565		0.343566	0.0219271
	12	Sb Nc	19.9885	0.00997258		0.694145	0.149822	*	0.274068	0.0590656	*
	13	Sb Nd	19.905	0.0832875		0.981143	0.00891653	*	0.389041	0.00515523	*
	14	Hg27	20	0		0.814295	0.0865434		0.321337	0.0341517
	15	Hg29	19.9942	0.00997258		0.842022	0.0205861		0.332372	0.00799492
	16	Hg02	20	0		0.885801	0.018574		0.349555	0.00732967
	17	Ho06	19.4501	0.148169		0.849805	0.0554602		0.34473	0.0199119
	18	Ho07	17.6537	1.13021	*	0.892125	0.0350336		0.39926	0.0100342	*
	19	Hu06	20	0		0.640637	0.0255692	*	0.252808	0.0100901	*
	20	Hu4	19.9971	0.00498629		0.753491	0.060598		0.297384	0.0238845
	21	Hu3	20	0		0.910123	0.0117955		0.359153	0.00465473
	22	Hu34	20	0		0.999141	0.0457845	*	0.394281	0.0180675	*
	23	Hv24	19.9914	0.00863651		0.870235	0.0439088		0.343559	0.0172679
	24	Hv19	20	0		0.836185	0.00825511		0.329975	0.00325763
	25	Hv14	19.9971	0.00498629		0.860507	0.0525622		0.339625	0.0208184
	26	Hv71	19.9798	0.0131925		0.872668	0.0315697		0.344724	0.0126763
	27	It39	20	0		0.732087	0.0481867	*	0.288896	0.0190154	*
	28	It76	18.5289	1.27517	*	0.857102	0.0598554		0.366357	0.0368357
	29	Lt1	19.9781	0.00852058		0.751802	0.0106712	*	0.297	0.00408948
	30	Lt2	19.9655	0		0.731763	0.0101153	*	0.289268	0.00426767	*
	31	Mg20	7.5807	1.5878	*	0.161983	0.037148	*	0.168285	0.0034276	*
	32	Mp51	20	0		0.681011	0.103532	*	0.268741	0.0408559	*
	33	Mp52	19.9712	0.0498629		0.775867	0.0974611		0.306591	0.0381964
	34	Mp FA	19.9165	0.144602		0.595399	0.0707878	*	0.23583	0.0266202	*
	35	Sl35	19.9957	0.00610693		0.673472	0.00515944	*	0.265822	0.00195527	*
	36	Sl71	19.6459	0.101823		0.952443	0.0527846	*	0.382563	0.0193346	*
	37	SP79	19.7064	0.082387		0.919852	0.0122385		0.368392	0.0035042
	38	Td58	19.9482	0.0431825		0.932986	0.0138698	*	0.369137	0.00595411
	39	Td35	19.9712	0.026385		0.715062	0.0206893	*	0.282585	0.00817922	*
	40	Td80	19.9407	0.0627877		0.997682	0.108091	*	0.394849	0.0423675	*
	41	Td Pt	19.9525	0.0671763		0.554538	0.00825511	*	0.219348	0.00252688	*
	42	Td BA	19.9683	0.0131925		0.731601	0.064546	*	0.289173	0.0256924	*
	43	Zb42	20	0		0.73987	0.0123827	*	0.291968	0.00488644	*
	44	Zb43	20	0		0.552134	0.0244011	*	0.217883	0.00962916	*
	45	Zr30	19.9798	0.0131925		0.911582	0.0715856		0.36008	0.0280475
	46	Zr32	11.8011	1.07247	*	0.385744	0.0169137	*	0.260005	0.0334231	*
	Fermentation by Sc23 was considered as the control; The concentration of initial glucose in YPD was 20 g/L; * means statistically significant differences from the control sample in the same column (LSD test, p < 0.05); Selected strains are marked in bold.

## Sheet: Table S2
	Table S2. Analysis of sugars, ethanol, organic acids and glycerol from samples after 48 h of single fermentation.
	No.	Samples	Citric acid (g/L)			Tartaric acid (g/L)			Malic acid (g/L)			Succinic acid (g/L)			Lactic acid (g/L)			Acetic acid (g/L)			Glycerol (g/L)			Glucose (g/L)			Fructose (g/L)			Sugar consumption (g/L)			Ethanol production (%, v/v)			Ethanol yield (g/g)
			Average	STD		Average	STD		Average	STD		Average	STD		Average	STD		Average	STD		Average	STD		Average	STD		Average	STD		Average	STD		Average	STD		Average	STD
	1	Sc23	0.589504	0.0904667		2.07201	0.43753		3.37865	0.381961		0.142029	0.0171601		0.151253	0.0129947		0.213046	0.0576125		2.90237	0.232723		40.7179	2.25265		65.946	1.59653		93.6777	4.27666		5.2559	0.238767		0.442834	0.00478485
	2	Hu06	0.584424	0.0462769		1.84001	0.0182583		4.22364	0.115998	*	0.0973099	0.0235058		0.0126906	0.00205633	*	0	0	*	0.786134	0.113564	*	81.9054	0.838052	*	81.6672	0.715621	*	37.2814	1.51274	*	1.87449	0.0101111	*	0.397234	0.0152618	*
	3	Hu4	0.487522	0.0419412	*	1.97631	0.0222041		5.35097	0.00126136	*	0.0542247	0.00761173	*	0.0102428	0.00536379	*	0.00552746	0.000434279	*	0.616588	0.0426906	*	85.7225	0.500829	*	84.7947	0.139667	*	31.0038	0.640496	*	1.70517	0.00523981	*	0.434179	0.0103034
	4	It39	0.504167	0.148535		1.75744	0.173378	*	2.98279	0.256897		0.186131	0.0896366		0.0228344	0.0322928	*	0.00665343	0.000579038	*	1.69109	1.48517	*	65.7146	18.4229	*	87.2266	11.6932	*	47.9127	30.1161	*	2.47798	1.4405	*	0.415736	0.0240308
	5	Lt1	0.367449	0.00555945	*	1.8143	0.122868		4.25991	0.333049	*	0.0676939	0.0414351	*	0.00957225	0.00836644	*	0	0	*	2.11663	0.925614	*	62.371	6.60158	*	72.8345	5.69022	*	66.3156	12.2913	*	3.84949	0.764442	*	0.457449	0.00579657
	6	Lt2	0.38511	0.00272985	*	2.18358	0.0308689		4.29408	0.190796	*	0.102183	0.0133951		0.106246	0.0144377	*	0.107649	0.0316029	*	0.800085	0.300514	*	80.6197	2.12263	*	84.1028	1.37873	*	35.2776	3.50135	*	1.86673	0.19025	*	0.417561	0.00129355
	7	Mp51	0.868724	0.0346471	*	2.25363	0.187854		4.83031	0.0478265	*	0.0854742	0.0163595	*	0	0	*	0	0	*	0.333914	0.231152	*	81.3935	2.01437	*	91.2582	1.16223	*	28.8693	3.1766	*	1.39933	0.173507	*	0.382257	0.00537271	*
	8	Mp FA	0.741501	0.0280818	*	2.50091	0.0360695	*	3.5331	0.189854		0.0821538	0.0135497	*	0.00311456	0.0018706	*	0	0	*	0.0245065	0.0424465	*	82.57	2.34365	*	90.176	0.97847	*	27.254	3.28597	*	1.20645	0.110564	*	0.350215	0.0113801	*
	9	Sb Nc	0.873296	0.0782917	*	2.35884	0.00345922	*	3.69924	0.128001		0.00648019	0.00372431	*	5.18866e-05	8.98702e-05	*	0.00815471	0.00183489	*	1.30069	0.223604	*	93.452	0.556187	*	71.6071	2.13922	*	34.941	2.69295	*	2.03638	0.139727	*	0.460173	0.00419101
	10	Sl35	0.422816	0.0190854		2.21217	0.0428659		3.3672	0.0971392		0.0162808	0.0087254	*	0.000211369	0.000244041	*	0.00631223	0.0013631	*	0	0	*	93.4554	0.48895	*	85.426	1.83278	*	21.1186	2.32166	*	1.00931	0.103415	*	0.377412	0.00572729	*
	11	Td35	0.463921	0.0248642	*	2.08838	0.0609862		4.14673	0.0879989	*	0.0778694	0.0216108	*	0.00548168	0.00419315	*	0	0	*	0.25466	0.223513	*	76.0223	4.07651	*	88.677	3.23165	*	36.1546	7.27585	*	1.78094	0.392644	*	0.387755	0.0129	*
	12	Td BA	0.436648	0.0634919	*	2.46969	0.0418977	*	3.2293	0.356		0.114233	0.0665636		0.0446467	0.0222375	*	0.009656	0.00270304	*	1.22807	0.957565	*	53.9504	11.6378	*	75.7168	7.25675	*	70.3328	18.894	*	3.9647	1.0854	*	0.4445	0.00223358
	13	Td Pt	0.417834	0.000580214	*	1.96338	0.0661231		4.21839	0.41772	*	0.00875629	0.0123833	*	0.001931	0	*	0	0	*	0	0	*	87.325	4.62157	*	97.4134	3.66646	*	16.1156	8.28803	*	0.810695	0.252751	*	0.420854	0.0926581
	14	Zb42	0.875211	0.0181027	*	1.99028	0.0546339		3.25869	0.0757709		0.33772	0.0493354	*	0.0318966	0.00608252	*	0	0	*	2.0551	0.388746	*	45.3939	1.3669		68.9047	1.41893		86.5555	2.78557		4.93131	0.0992391		0.449858	0.0121524
	15	Zb43	0.397574	0.00956075	*	1.92441	0.0235803		4.14292	0.352833	*	0.0806542	0.00516385	*	0.0622387	0.0071822	*	0	0	*	0.832319	0.156683	*	92.3636	0.938263	*	73.9818	1.63482	*	35.1755	1.49851	*	1.64723	0.0811799	*	0.369681	0.0138803	*
	* means statistically significant differences from the control sample in the same column (LSD test, p < 0.05).
